# Supplementary material for: HPLC–(Q)-TOF-MS-Based Study of Plasma Metabolic Profile Differences Associated with Age in Pediatric Population Using an Animal Model
Source: Metabolites. 2022 Aug 11;12(8):739. doi: 10.3390/metabo12080739 (PMC9413543; doi:10.3390/metabo12080739)
Supplement: Supplementary file 1 [file metabolites-12-00739-s001.zip]

Archive with 1 entries (1 files):
- metabolites-1839550-supplementary.pdf
